# Supplementary material for: Crosstalk between hepatitis B virus X and high‐mobility group box 1 facilitates autophagy in hepatocytes
Source: Mol Oncol. 2018 Jan 24;12(3):322–38. doi: 10.1002/1878-0261.12165 (PMC5830655; doi:10.1002/1878-0261.12165)
Supplement: Supplementary file 9 [file MOL2-12-322-s009.zip]

Archive with 8 entries (8 files):
- Fig.S2.tif
- Fig.S3.tif
- Fig.S4.tif
- Fig.S5.tif
- Fig.S6.tif
- Fig.S7.tif
- Fig.S8.tif
- Fig.S1.tif
